# Supplementary material for: Improving Tuber Yield of Tiger Nut (Cyperus esculentus L.) through Nitrogen Fertilization in Sandy Farmland
Source: Plants (Basel). 2024 Apr 10;13(8):1063. doi: 10.3390/plants13081063 (PMC11054937; doi:10.3390/plants13081063)
Supplement: Supplementary file 1 [file plants-13-01063-s001.zip]

Archive with 1 entries (1 files):
- plants-2901143-supplementary.pdf
